# Supplementary material for: Prognostic Impact of Cancer in Patients Hospitalized for Acute Myocardial Infarction: A Population-Based Cohort Study
Source: J Clin Med. 2026 May 12;15(10):3730. doi: 10.3390/jcm15103730 (PMC13207830; doi:10.3390/jcm15103730)
Supplement: Supplementary file 1 [file jcm-15-03730-s001.zip]

Archive with 1 entries (1 files):
- jcm-4269660-supplementary.pdf
